# Supplementary material for: Poor Treatment Outcomes of Locally Advanced Cervical Adenocarcinoma of Human Papilloma Virus Independent Type, Represented by Gastric Type Adenocarcinoma: A Multi-Center Retrospective Study (Sankai Gynecology Study Group)
Source: Cancers (Basel). 2023 Mar 12;15(6):1730. doi: 10.3390/cancers15061730 (PMC10046139; doi:10.3390/cancers15061730)
Supplement: Supplementary file 1 [file cancers-15-01730-s001.zip]

Archive with 1 entries (1 files):
- cancers-2174929-supplementary.pptx
